# Supplementary material for: The Impact of a Single Dose of a Polyphenol-Rich Seaweed Extract on Postprandial Glycaemic Control in Healthy Adults: A Randomised Cross-Over Trial
Source: Nutrients. 2018 Feb 27;10(3):270. doi: 10.3390/nu10030270 (PMC5872688; doi:10.3390/nu10030270)
Supplement: Supplementary file 1 [file nutrients-10-00270-s001.zip]

Archive with 2 entries (2 files):
- Table S1 mean differences.docx
- Table S2 Time to peak table.docx
